# Supplementary material for: A Parent–Metabolite Middle-Out PBPK Model for Genistein and Its Glucuronide Metabolite in Rats: Integrating Liver and Enteric Metabolism with Hepatobiliary and Enteroluminal Transport to Assess Glucuronide Recycling
Source: Pharmaceutics. 2025 Jun 23;17(7):814. doi: 10.3390/pharmaceutics17070814 (PMC12300792; doi:10.3390/pharmaceutics17070814)
Supplement: Supplementary file 1 [file pharmaceutics-17-00814-s001.zip]

Archive with 1 entries (1 files):
- pharmaceutics-3610958-supplementary.pdf
